# Supplementary material for: Investigation on Flavescence Dorée in North-Western Italy Identifies Map-M54 (16SrV-D/Map-FD2) as the Only Phytoplasma Genotype in Vitis vinifera L. and Reveals the Presence of New Putative Reservoir Plants
Source: Biology (Basel). 2023 Sep 7;12(9):1216. doi: 10.3390/biology12091216 (PMC10525977; doi:10.3390/biology12091216)
Supplement: Supplementary file 1 [file biology-12-01216-s001.zip]

Archive with 1 entries (1 files):
- biology-2524749-supplementary.pdf
